# Supplementary material for: Next-generation sequencing of circulating tumor DNA to predict recurrence in triple-negative breast cancer patients with residual disease after neoadjuvant chemotherapy
Source: NPJ Breast Cancer. 2017 Jul 3;3:24. doi: 10.1038/s41523-017-0028-4 (PMC5495776; doi:10.1038/s41523-017-0028-4)
Supplement: Supplementary file 3 — Supplementary Table [file 41523_2017_28_MOESM3_ESM.xlsx]

## Sheet: Sheet1
ID	Gene	Position	Mutation	Coverage (% mutation allele if applicable)
				Tumor		Plasma				Blood
				Diag	Surg	Timepoint 1	Timepoint 2	Timepoint 3	Timepoint 4
146-0004	TP53	Chr17:7577141	C -> T	10057 (13.1%)	N/A	8691	N/A	11372	N/A	14858
146-0005	TP53	Chr17:7578492	C -> T	N/A	6357 (46.1%)	N/A	13493 (2.2%)	12902	8242 (49.4%)	14182
146-0008	TP53	Chr17:7577120	C -> T	N/A	13404 (18.2%)	15581	N/A	N/A	1124	15946
146-0010	TP53	Chr17:7577120	C -> T	5376 (9.0%)	N/A	N/A	N/A	10379	13646	5409
146-0011	PIK3CA	Chr3:178952085	A -> G	N/A	2828 (65.6%)	N/A	N/A	7141	7107	8036
146-0011	TP53	Chr17:7579349	A -> G	N/A	7368 (62.3%)	N/A	N/A	15910	11195	11190
146-0013	CDKN2A	Chr9:21974792	G -> T	556 (38.5%)	618 (39.0%)	2245 (2.0%)	2282	1879	3609 (2.2%)	1392
146-0013	TP53	Chr17:7574003	G -> A	2042 (34.4%)	3313 (27.2%)	3359 (2.7%)	1930	4938	208 (4.8%)	4653
146-0014	TP53	Chr17:7579414	C -> T	N/A	7854 (34.3%)	25802	N/A	16384	N/A	14594
146-0014	ERBB4	Chr2:212812097	T -> C	N/A	892 (9.4%)	325	N/A	529	N/A	1449
146-0024	TP53	Chr17:7574030	G -> -	4415 (39.7%)	N/A	6972	9449	7232	14244	5069
146-0024	PIK3CA	Chr3:178952085	A -> G	4075 (3.5%)	N/A	3122	3155	3686	4018	5241
146-0027	TP53	Chr17:7578212	G -> A	4334 (47.3%)	N/A	6522	N/A	7625	57	6912
146-0027	SMARCB1	Chr22:24129284	G -> T	1804 (11.6%)	N/A	896	N/A	736	0	1701
146-0028	TP53	Chr17:7578394	T -> C	N/A	4778 (15.5%)	N/A	5617	N/A	N/A	11221
146-0031	TP53	Chr17:7578550	G -> A	4780 (45.8%)	3493 (32.1%)	5936	6033	5894	5698	5735
146-0044	PTCH1	Chr9:98241333	G -> A	N/A	4546 (40.7%)	6449	N/A	N/A	5255	7483
146-0044	TP53	Chr17:7577120	C -> T	N/A	12909 (40.5%)	9597	N/A	N/A	9546	12800
146-0044	TP53	Chr17:7578265	A -> G	N/A	16301 (30.3%)	14863	N/A	N/A	9737	15129
146-0048	PIK3CA	Chr3:178947852	C -> T	24371 (64.0%)	N/A	N/A	8193	10534	19733	14339
146-0048	PIK3CA	Chr3:178952085	A -> G	5065 (76.0%)	N/A	N/A	4578	3858	3029	5916
146-0048	RB1	Chr13:49037866	G -> C	174 (30.0%)	N/A	N/A	1251	756	1283	4911
146-0048	TP53	Chr17:7576851	A -> C	1271 (55.0%)	N/A	N/A	1986	1768	4361	2552
146-0055	TP53	Chr17:7577538	C -> T	4128 (60.6%)	6975 (67.5%)	17106	17612	N/A	N/A	17171
146-0063	BIRC2	Chr11:102237807	T -> G	N/A	2466 (14.1%)	2106	2084	2837	996	2564
146-0063	TP53	Chr17:7577105	G -> A	N/A	12694 (35.7%)	2975	14984	17384	17158	13449
146-0064	CDKN2A	Chr9:21971093	C -> T	N/A	4678 (28.0%)	N/A	7440	4844	3565	7164
146-0064	TSC2	Chr16:2129184	G -> A	N/A	3563 (9.3%)	N/A	7007	6245	6260	7532
146-0064	TP53	Chr17:7578212	G -> A	N/A	5919 (46.8%)	N/A	9016	3486	6581	8430
146-0066	NOTCH1	Chr9:139390869	G -> A	N/A	25638 (18.8%)	1385	N/A	14098	N/A	14839
146-0066	TP53	Chr17:7579366	G -> T	N/A	13467 (57.5%)	8516	N/A	12979	N/A	10506
146-0075	TP53	Chr17:7578458	G -> -	4873 (47.0%)	N/A	18083	N/A	11346	13194	11316
146-0075	TP53	Chr17:7578289	C -> T	3032 (3.6%)	N/A	75	N/A	4267	160	5035
146-0075	PIK3CA	Chr3:178927462	G -> A	2234 (3.7%)	N/A	40	N/A	5430	55	9960
146-0082	PIK3CA	Chr3:178952085	A -> G	N/A	2368 (65.6%)	N/A	4524	8399	4830	4832
146-0082	FGFR1	Chr8:38282206	G -> A	N/A	4518 (32.9%)	N/A	8855	17608	10080	9841
146-0082	PTCH1	Chr9:98220584	A -> G	N/A	5290 (22.6%)	N/A	6999	10831	6096	8155
146-0082	GATA3	Chr10:8100889	A -> -	N/A	4517 (32.4%)	N/A	5528	9270	5360	4674
146-0082	CD44	Chr11:35223858	C -> G	N/A	4683 (12.8%)	N/A	6028	11155	6341	8735
146-0082	RB1	Chr13:48922002	A -> T	N/A	971 (27.9%)	N/A	1278	1542	725	3172
146-0082	TP53	Chr17:7577580	T -> C	N/A	5766 (80.9%)	N/A	7670	12230	8557	8202
146-0085	BRAF	Chr7:140453136	A -> T	N/A	4978 (22.0%)	2507	2404	1511	1650	4268
146-0085	AKT1	Chr14:105246551	C -> T	N/A	2432 (36.1%)	2897	3162	3022	4140	2567
146-0085	TP53	Chr17:7576852	C -> T	N/A	3083 (31.7%)	2713	2402	2798	2145	2417
146-0086	TP53	Chr17:7577594	AC -> -	5479 (36.4%)	5047 (37.2%)	9602	7795	N/A	N/A	8977
146-0093	FGFR3	Chr4:1809344	G -> A	2600 (0.0%)	648 (10.3%)	N/A	2682	N/A	N/A	2911
146-0093	TP53	Chr17:7578526	C -> -	6425 (47.9%)	1860 (51.6%)	N/A	13787	N/A	N/A	8914
146-0094	TP53	Chr17:7574018	G -> A	4611 (27.0%)	5972 (0.0%)	N/A	N/A	N/A	12370	7465
146-0102	AKT1	Chr14:105246551	C -> T	1291 (29.4%)	N/A	11377 (0.4%)	N/A	N/A	N/A	8984
146-0103	TP53	Chr17:7577046	C -> A	8008 (41.4%)	N/A	15169	N/A	10291	11629	11425
146-0104	APC	Chr5:112179214	G -> C	N/A	8594 (31.5%)	10063	9472	6611	8687	11268
146-0104	TP53	Chr17:7577558	G -> -	N/A	2403 (52.6%)	6312	6121	9014	6847	6239
146-0107	TP53	Chr17:7578508	C -> T	N/A	10067 (18.1%)	14118	14067	15129	N/A	9347
146-0107	NF1	Chr17:29556965	T -> C	N/A	847 (16.6%)	387	735	951	N/A	1002
146-0112	TP53	Chr17:7578203	C -> T	7691 (60.4%)	9184 (59.7%)	7676 (36.0%)	N/A	N/A	N/A	8079
146-0114	CDK4	Chr12:58142091	G -> T	2095 (28.5%)	N/A	1367	N/A	N/A	N/A	1678
146-0114	TP53	Chr17:7578270	ATGCTGAGGAGGGGCCAGACCTAAGAGCA -> -	1967 (22.1%)	N/A	6566	N/A	N/A	N/A	8183
146-0116	PIK3CA	Chr3:178916948	TTC -> -	2112 (15.9%)	N/A	N/A	674	605	N/A	3163
146-0116	PTEN	Chr10:89685305	T -> G	2042 (38.1%)	N/A	N/A	160	107	N/A	1088
146-0116	NF1	Chr17:29587529	A -> T	5831 (15.5%)	N/A	N/A	1120	231	N/A	7620
146-0129	TP53	Chr17:7578236	A -> T	2762 (58.0%)	N/A	5393	7068	5034	N/A	5259
146-0133	TP53	Chr17:7578263	G -> A	N/A	6810 (12.0%)	10685	499	N/A	5319	14603
146-0135	PIK3R1	Chr5:67591145	TACTTGATGT -> -	N/A	3992 (17.8%)	N/A	4862	3679	2184	7423
146-0135	TP53	Chr17:7578515	T -> A	N/A	6185 (23.0%)	N/A	10196	9035	18749	8014
146-0135	NF1	Chr17:29665714	CCTAAAAGGC -> -	N/A	1295 (9.8%)	N/A	421	409	20	2883
